# Supplementary material for: Production of Hydroxy Fatty Acids, Precursors of γ-Hexalactone, Contributes to the Characteristic Sweet Aroma of Beef
Source: Metabolites. 2022 Apr 6;12(4):332. doi: 10.3390/metabo12040332 (PMC9028887; doi:10.3390/metabo12040332)
Supplement: Supplementary file 1 [file metabolites-12-00332-s001.zip]

Archive with 1 entries (1 files):
- metabolites-1655346-supplementary.pdf
